# Supplementary material for: The Potential of Spent Coffee Grounds @ MOFs Composite Catalyst in Efficient Activation of PMS to Remove the Tetracycline Hydrochloride from an Aqueous Solution
Source: Toxics. 2023 Jan 17;11(2):88. doi: 10.3390/toxics11020088 (PMC9965720; doi:10.3390/toxics11020088)
Supplement: Supplementary file 1 [file toxics-11-00088-s001.zip]

Archive with 1 entries (1 files):
- toxics-2127568-supplementary.pdf
